# Supplementary material for: Antimicrobial Resistance and Molecular Epidemiology of Staphylococcus aureus Causing Bloodstream Infections at Ruijin Hospital in Shanghai from 2013 to 2018
Source: Sci Rep. 2020 Apr 7;10:6019. doi: 10.1038/s41598-020-63248-5 (PMC7138830; doi:10.1038/s41598-020-63248-5)
Supplement: Supplementary file 1 — Supplementary information. [file 41598_2020_63248_MOESM1_ESM.xlsx]

## Sheet: Data
	Cefoxitin screen	Levofloxacin	Moxifloxacin	Azithromycin	Erythromycin	Clindamycin	Ciprofloxacin	Daptomycin	Gentamicin	Rifampin	Synercid	Ampicillin	Cefazolin	Linezolid	Tetracycline	Oxacillin	Ceftaroline	Chloramphenicol	Penicillin	Amoxicillin/K Clavulanate	Ampicillin/Sulbactam	Trimethoprim/Sulfamethoxazole	Vancomycin	Cefoxitin Screen	Levofloxacin	Moxifloxacin	Azithromycin	Erythromycin	Clindamycin	Ciprofloxacin	Daptomycin	Gentamicin	Rifampin	Synercid	Ampicillin	Cefazolin	Linezolid	Tetracycline	Oxacillin	Ceftaroline	Chloramphenicol	Penicillin	Amoxicillin/K Clavulanate	Ampicillin/Sulbactam	Trimethoprim/Sulfamethoxazole	Vancomycin
No.	4μg/ml	1-4μg/ml	0.5-1,4μg/ml	2-4μg/ml	0.5-4μg/ml	0.25-0.5,2μg/ml	1-2μg/ml	1,4μg/ml	4-8μg/ml	1-2μg/ml	0.5-2μg/ml	2-8μg/ml	8-16μg/ml	2-4μg/ml	4-8μg/ml	0.25,1-2μg/ml	0.5-2μg/ml	8-16μg/ml	0.03,0.12-0.25,2,8μg/ml	4/2μg/ml	8/4-16/8μg/ml	0.5/9.5-2/38μg/ml	0.5-16μg/ml	4μg/ml	1-4μg/ml	0.5-1,4μg/ml	2-4μg/ml	0.5-4μg/ml	0.25-0.5,2μg/ml	1-2μg/ml	1,4μg/ml	4-8μg/ml	1-2μg/ml	0.5-2μg/ml	2-8μg/ml	8-16μg/ml	2-4μg/ml	4-8μg/ml	0.25,1-2μg/ml	0.5-2μg/ml	8-16μg/ml	0.03,0.12-0.25,2,8μg/ml	4/2μg/ml	8/4-16/8μg/ml	0.5/9.5-2/38μg/ml	0.5-16μg/ml	spa type	ST type	arcC
BF001	0	≤1	≤0.5	＞4	＞4	≤0.25	≤1	≤1	≤4	≤1	≤0.5	≤2	≤8	≤2	≤4	1	≤0.5	≤8	2	≤4/2	≤8/4	≤0.5/9.5	1	0	1	1	3	3	1	1	1	1	1	1	1	1	1	1	1	1	1	3	1	1	1	1	t9353	ST2959	6
BF002	0	≤1	≤0.5	＞4	＞4	＞2	2	≤1	＞8	≤1	≤0.5	＞8	≤8	≤2	≤4	1	≤0.5	≤8	＞8	≤4/2	≤8/4	≤0.5/9.5	≤0.5	0	1	1	3	3	3	2	1	3	1	1	3	1	1	1	1	1	1	3	1	1	1	1	t796	ST7	5
BF003	0	≤1	≤0.5	≤2	≤0.5	≤0.25	≤1	≤1	≤4	≤1	≤0.5	4	≤8	≤2	＞8	1	≤0.5	＞16	8	≤4/2	≤8/4	≤0.5/9.5	≤0.5	0	1	1	1	1	1	1	1	1	1	1	2	1	1	3	1	1	3	3	1	1	1	1	t091	ST7	5
BF004	1	≤1	≤0.5	＞4	＞4	＞2	≤1	≤1	≤4	≤1	≤0.5	8	≤8	≤2	≤4	＞2	≤0.5	≤8	8	≤4/2	≤8/4	≤0.5/9.5	≤0.5	1	1	1	3	3	3	1	1	1	1	1	2	1	1	1	3	1	1	3	1	1	1	1	t437	ST59	19
BF005	0	≤1	≤0.5	≤2	≤0.5	≤0.25	≤1	≤1	≤4	≤1	≤0.5	≤2	≤8	≤2	≤4	1	≤0.5	≤8	＞8	≤4/2	≤8/4	≤0.5/9.5	≤0.5	0	1	1	1	1	1	1	1	1	1	1	1	1	1	1	1	1	1	3	1	1	1	1	t571	ST398	3
BF006	1	＞4	＞4	＞4	＞4	＞2	＞2	≤1	8	≤1	≤0.5	＞8	＞16	≤2	＞8	＞2	2	≤8	＞8	＞4/2	≤8/4	≤0.5/9.5	1	1	3	3	3	3	3	3	1	2	1	1	3	3	1	3	3	2	1	3	3	3	1	1	t002	ST764	1
BF007	1	4	1	＞4	＞4	＞2	＞2	≤1	＞8	≤1	≤0.5	＞8	＞16	≤2	＞8	＞2	1	≤8	＞8	＞4/2	16/8	＞2/38	1	1	3	2	3	3	3	3	1	3	1	1	3	3	1	3	3	1	1	3	3	3	3	1	t037	ST1801	2
BF008	1	＞4	4	＞4	＞4	＞2	＞2	≤1	＞8	≤1	≤0.5	＞8	＞16	≤2	＞8	＞2	1	≤8	＞8	＞4/2	16/8	≤0.5/9.5	1	1	3	3	3	3	3	3	1	3	1	1	3	3	1	3	3	1	1	3	3	3	1	1	t002	ST764	1
BF009	0	4	4	≤2	≤0.5	≤0.25	＞2	≤1	≤4	≤1	≤0.5	＞8	≤8	≤2	≤4	≤0.25	≤0.5	≤8	8	≤4/2	≤8/4	≤0.5/9.5	≤0.5	0	3	3	1	1	1	3	1	1	1	1	3	1	1	1	1	1	1	3	1	1	1	1	t11687	ST2315	1
BF010	0	≤1	≤0.5	≤2	≤0.5	≤0.25	≤1	≤1	≤4	≤1	≤0.5	＞8	≤8	≤2	≤4	1	≤0.5	≤8	8	≤4/2	≤8/4	≤0.5/9.5	1	0	1	1	1	1	1	1	1	1	1	1	3	1	1	1	1	1	1	3	1	1	1	1	t9121	ST6	12
BF011	1	2	＞4	＞4	＞4	≤0.25	＞2	≤1	＞8	≤1	≤0.5	＞8	＞16	≤2	＞8	＞2	2	≤8	＞8	＞4/2	＞16/8	≤0.5/9.5	≤0.5	1	2	3	3	3	1	3	1	3	1	1	3	3	1	3	3	2	1	3	3	3	1	1	t2460	ST5	1
BF012	1	＞4	＞4	＞4	＞4	≤0.25	＞2	≤1	＞8	≤1	≤0.5	＞8	＞16	≤2	＞8	＞2	1	＞16	＞8	＞4/2	16/8	≤0.5/9.5	1	1	3	3	3	3	1	3	1	3	1	1	3	3	1	3	3	1	3	3	3	3	1	1	t002	ST764	1
BF013	0	≤1	≤0.5	≤2	≤0.5	≤0.25	≤1	≤1	≤4	≤1	≤0.5	8	≤8	≤2	≤4	1	≤0.5	≤8	8	≤4/2	≤8/4	≤0.5/9.5	≤0.5	0	1	1	1	1	1	1	1	1	1	1	2	1	1	1	1	1	1	3	1	1	1	1	t034	ST398	3
BF014	0	≤1	≤0.5	＞4	＞4	≤0.25	≤1	≤1	≤4	≤1	≤0.5	＞8	≤8	≤2	＞8	1	≤0.5	≤8	8	≤4/2	≤8/4	≤0.5/9.5	≤0.5	0	1	1	3	3	1	1	1	1	1	1	3	1	1	3	1	1	1	3	1	1	1	1	t605	ST7	5
BF015	1	＞4	＞4	＞4	＞4	≤0.25	＞2	≤1	＞8	≤1	≤0.5	＞8	＞16	≤2	＞8	＞2	2	≤8	＞8	＞4/2	＞16/8	≤0.5/9.5	1	1	3	3	3	3	1	3	1	3	1	1	3	3	1	3	3	2	1	3	3	3	1	1	t311	ST5	1
BF016	0	≤1	≤0.5	≤2	≤0.5	≤0.25	≤1	≤1	≤4	≤1	≤0.5	4	≤8	≤2	≤4	≤0.25	≤0.5	≤8	8	≤4/2	≤8/4	≤0.5/9.5	≤0.5	0	1	1	1	1	1	1	1	1	1	1	2	1	1	1	1	1	1	3	1	1	1	1	t279	ST199	13
BF017	0	≤1	≤0.5	＞4	＞4	＞2	≤1	≤1	≤4	≤1	≤0.5	≤2	≤8	≤2	≤4	≤0.25	≤0.5	16	2	≤4/2	≤8/4	≤0.5/9.5	≤0.5	0	1	1	3	3	3	1	1	1	1	1	1	1	1	1	1	1	2	3	1	1	1	1	t450	ST5	1
BF018	1	＞4	4	＞4	＞4	＞2	＞2	≤1	＞8	≤1	≤0.5	＞8	＞16	≤2	＞8	＞2	1	≤8	＞8	＞4/2	＞16/8	＞2/38	1	1	3	3	3	3	3	3	1	3	1	1	3	3	1	3	3	1	1	3	3	3	3	1	t037	ST1801	2
BF019	1	＞4	4	＞4	＞4	＞2	＞2	≤1	≤4	≤1	≤0.5	＞8	＞16	≤2	8	＞2	2	≤8	＞8	＞4/2	＞16/8	≤0.5/9.5	1	1	3	3	3	3	3	3	1	1	1	1	3	3	1	2	3	2	1	3	3	3	1	1	t601	ST5	1
BF020	1	＞4	＞4	＞4	＞4	＞2	＞2	≤1	＞8	＞2	1	＞8	＞16	≤2	＞8	＞2	2	≤8	＞8	＞4/2	16/8	≤0.5/9.5	≤0.5	1	3	3	3	3	3	3	1	3	3	1	3	3	1	3	3	2	1	3	3	3	1	1	t030	ST1801	2
BF021	1	＞4	＞4	＞4	＞4	＞2	＞2	≤1	＞8	≤1	1	＞8	＞16	≤2	＞8	＞2	2	16	＞8	＞4/2	＞16/8	≤0.5/9.5	≤0.5	1	3	3	3	3	3	3	1	3	1	1	3	3	1	3	3	2	2	3	3	3	1	1	t9363	ST5	1
BF022	0	≤1	≤0.5	≤2	≤0.5	≤0.25	≤1	≤1	≤4	≤1	≤0.5	≤2	≤8	≤2	≤4	≤0.25	≤0.5	≤8	2	≤4/2	≤8/4	≤0.5/9.5	≤0.5	0	1	1	1	1	1	1	1	1	1	1	1	1	1	1	1	1	1	3	1	1	1	1	t189	ST188	3
BF023	0	≤1	≤0.5	＞4	＞4	＞2	≤1	≤1	＞8	≤1	≤0.5	8	≤8	≤2	≤4	1	≤0.5	＞16	8	≤4/2	≤8/4	≤0.5/9.5	≤0.5	0	1	1	3	3	3	1	1	3	1	1	2	1	1	1	1	1	3	3	1	1	1	1	t796	ST7	5
BF024	0	＞4	4	＞4	＞4	＞2	＞2	≤1	＞8	≤1	≤0.5	8	≤8	≤2	≤4	≤0.25	≤0.5	＞16	8	≤4/2	≤8/4	≤0.5/9.5	≤0.5	0	3	3	3	3	3	3	1	3	1	1	2	1	1	1	1	1	3	3	1	1	1	1	t062	ST965	1
BF025	1	＞4	＞4	＞4	＞4	＞2	＞2	≤1	＞8	≤1	≤0.5	＞8	＞16	≤2	＞8	＞2	2	≤8	＞8	＞4/2	＞16/8	≤0.5/9.5	≤0.5	1	3	3	3	3	3	3	1	3	1	1	3	3	1	3	3	2	1	3	3	3	1	1	t9363	ST5	1
BF026	1	＞4	＞4	＞4	＞4	＞2	＞2	≤1	＞8	≤1	≤0.5	＞8	＞16	≤2	＞8	＞2	2	≤8	＞8	＞4/2	＞16/8	≤0.5/9.5	≤0.5	1	3	3	3	3	3	3	1	3	1	1	3	3	1	3	3	2	1	3	3	3	1	1	t9363	ST5	1
BF027	0	≤1	≤0.5	≤2	≤0.5	≤0.25	≤1	≤1	≤4	≤1	≤0.5	＞8	≤8	≤2	≤4	1	≤0.5	≤8	＞8	≤4/2	≤8/4	≤0.5/9.5	≤0.5	0	1	1	1	1	1	1	1	1	1	1	3	1	1	1	1	1	1	3	1	1	1	1	t189	ST188	3
BF028	0	≤1	≤0.5	＞4	＞4	≤0.25	≤1	≤1	≤4	≤1	≤0.5	4	≤8	≤2	≤4	≤0.25	≤0.5	≤8	8	≤4/2	≤8/4	≤0.5/9.5	≤0.5	0	1	1	3	3	1	1	1	1	1	1	2	1	1	1	1	1	1	3	1	1	1	1	t164	ST1921	4
BF029	0	≤1	≤0.5	≤2	≤0.5	≤0.25	≤1	≤1	≤4	≤1	≤0.5	8	≤8	≤2	≤4	≤0.25	≤0.5	＞16	8	≤4/2	≤8/4	≤0.5/9.5	≤0.5	0	1	1	1	1	1	1	1	1	1	1	2	1	1	1	1	1	3	3	1	1	1	1	t189	ST188	3
BF030	0	≤1	≤0.5	＞4	＞4	＞2	≤1	≤1	≤4	≤1	≤0.5	＞8	≤8	≤2	＞8	1	≤0.5	＞16	8	≤4/2	≤8/4	≤0.5/9.5	1	0	1	1	3	3	3	1	1	1	1	1	3	1	1	3	1	1	3	3	1	1	1	1	t091	ST7	5
BF031	1	＞4	4	＞4	＞4	＞2	＞2	≤1	≤4	≤1	≤0.5	＞8	＞16	≤2	＞8	＞2	1	＞16	＞8	＞4/2	16/8	＞2/38	1	1	3	3	3	3	3	3	1	1	1	1	3	3	1	3	3	1	3	3	3	3	3	1	t002	ST764	1
BF032	0	≤1	≤0.5	＞4	＞4	≤0.25	≤1	≤1	≤4	≤1	≤0.5	≤2	≤8	≤2	≤4	≤0.25	≤0.5	≤8	≤0.03	≤4/2	≤8/4	≤0.5/9.5	≤0.5	0	1	1	3	3	1	1	1	1	1	1	1	1	1	1	1	1	1	1	1	1	1	1	t796	ST7	5
BF033	1	＞4	＞4	＞4	＞4	＞2	＞2	≤1	≤4	≤1	≤0.5	＞8	＞16	≤2	≤4	＞2	2	≤8	＞8	＞4/2	＞16/8	≤0.5/9.5	1	1	3	3	3	3	3	3	1	1	1	1	3	3	1	1	3	2	1	3	3	3	1	1	t450	ST5	1
BF034	0	≤1	≤0.5	≤2	≤0.5	≤0.25	≤1	≤1	≤4	≤1	≤0.5	＞8	≤8	≤2	≤4	≤0.25	≤0.5	≤8	8	≤4/2	≤8/4	≤0.5/9.5	≤0.5	0	1	1	1	1	1	1	1	1	1	1	3	1	1	1	1	1	1	3	1	1	1	1	t346	ST199	13
BF035	0	≤1	≤0.5	＞4	＞4	≤0.25	≤1	≤1	≤4	≤1	≤0.5	≤2	≤8	≤2	≤4	≤0.25	≤0.5	≤8	8	≤4/2	≤8/4	≤0.5/9.5	≤0.5	0	1	1	3	3	1	1	1	1	1	1	1	1	1	1	1	1	1	3	1	1	1	1	t18585	ST2867	1
BF036	0	≤1	≤0.5	＞4	＞4	＞2	≤1	≤1	＞8	≤1	≤0.5	8	≤8	≤2	≤4	≤0.25	≤0.5	≤8	8	≤4/2	≤8/4	1/19	≤0.5	0	1	1	3	3	3	1	1	3	1	1	2	1	1	1	1	1	1	3	1	1	1	1	t571	ST398	3
BF037	1	＞4	＞4	＞4	＞4	＞2	＞2	≤1	＞8	≤1	≤0.5	＞8	＞16	≤2	＞8	＞2	1	＞16	＞8	＞4/2	＞16/8	≤0.5/9.5	1	1	3	3	3	3	3	3	1	3	1	1	3	3	1	3	3	1	3	3	3	3	1	1	t1818	ST5	1
BF038	1	＞4	＞4	＞4	＞4	＞2	＞2	≤1	≤4	≤1	≤0.5	＞8	＞16	≤2	＞8	＞2	1	＞16	＞8	＞4/2	＞16/8	≤0.5/9.5	≤0.5	1	3	3	3	3	3	3	1	1	1	1	3	3	1	3	3	1	3	3	3	3	1	1	t002	ST764	1
BF039	1	＞4	＞4	＞4	＞4	≤0.25	＞2	≤1	＞8	≤1	≤0.5	＞8	＞16	≤2	＞8	＞2	2	≤8	＞8	＞4/2	＞16/8	≤0.5/9.5	≤0.5	1	3	3	3	3	1	3	1	3	1	1	3	3	1	3	3	2	1	3	3	3	1	1	t9363	ST5	1
BF040	0	≤1	≤0.5	≤2	≤0.5	≤0.25	≤1	≤1	≤4	≤1	≤0.5	＞8	≤8	≤2	＞8	1	≤0.5	≤8	＞8	≤4/2	≤8/4	≤0.5/9.5	≤0.5	0	1	1	1	1	1	1	1	1	1	1	3	1	1	3	1	1	1	3	1	1	1	1	t18586	ST6	12
BF041	0	≤1	≤0.5	≤2	≤0.5	≤0.25	≤1	≤1	≤4	≤1	≤0.5	≤2	≤8	≤2	≤4	≤0.25	≤0.5	≤8	0.12	≤4/2	≤8/4	≤0.5/9.5	≤0.5	0	1	1	1	1	1	1	1	1	1	1	1	1	1	1	1	1	1	1	1	1	1	1	t6608	ST2872	3
BF042	0	≤1	≤0.5	＞4	＞4	≤0.25	≤1	≤1	≤4	≤1	≤0.5	≤2	≤8	≤2	≤4	≤0.25	≤0.5	≤8	≤0.03	≤4/2	≤8/4	≤0.5/9.5	≤0.5	0	1	1	3	3	1	1	1	1	1	1	1	1	1	1	1	1	1	1	1	1	1	1	t1451	ST398	3
BF043	1	＞4	＞4	＞4	＞4	＞2	＞2	≤1	＞8	≤1	≤0.5	＞8	＞16	≤2	＞8	＞2	1	＞16	＞8	＞4/2	16/8	≤0.5/9.5	1	1	3	3	3	3	3	3	1	3	1	1	3	3	1	3	3	1	3	3	3	3	1	1	t002	ST764	1
BF044	1	≤1	≤0.5	＞4	＞4	≤0.25	≤1	≤1	≤4	＞2	≤0.5	＞8	≤8	≤2	≤4	＞2	≤0.5	≤8	＞8	≤4/2	≤8/4	≤0.5/9.5	1	1	1	1	3	3	1	1	1	1	3	1	3	1	1	1	3	1	1	3	1	1	1	1	t034	ST398	3
BF045	0	≤1	≤0.5	≤2	≤0.5	≤0.25	≤1	≤1	≤4	≤1	≤0.5	＞8	≤8	≤2	≤4	≤0.25	≤0.5	≤8	8	≤4/2	≤8/4	≤0.5/9.5	≤0.5	0	1	1	1	1	1	1	1	1	1	1	3	1	1	1	1	1	1	3	1	1	1	1	t803	ST199	13
BF046	0	≤1	≤0.5	≤2	≤0.5	≤0.25	≤1	≤1	≤4	≤1	≤0.5	＞8	≤8	≤2	≤4	≤0.25	≤0.5	≤8	8	≤4/2	≤8/4	≤0.5/9.5	1	0	1	1	1	1	1	1	1	1	1	1	3	1	1	1	1	1	1	3	1	1	1	1	t084	ST199	13
BF047	0	≤1	≤0.5	＞4	＞4	≤0.25	≤1	≤1	≤4	≤1	≤0.5	≤2	≤8	≤2	≤4	≤0.25	≤0.5	≤8	2	≤4/2	≤8/4	≤0.5/9.5	1	0	1	1	3	3	1	1	1	1	1	1	1	1	1	1	1	1	1	3	1	1	1	1	t4549	ST1821	12
BF048	1	＞4	＞4	＞4	＞4	＞2	＞2	≤1	≤4	≤1	≤0.5	＞8	＞16	≤2	＞8	＞2	1	≤8	＞8	＞4/2	＞16/8	≤0.5/9.5	1	1	3	3	3	3	3	3	1	1	1	1	3	3	1	3	3	1	1	3	3	3	1	1	t002	ST764	1
BF049	1	＞4	＞4	＞4	＞4	＞2	＞2	≤1	≤4	≤1	≤0.5	＞8	＞16	≤2	＞8	＞2	1	≤8	＞8	＞4/2	16/8	≤0.5/9.5	1	1	3	3	3	3	3	3	1	1	1	1	3	3	1	3	3	1	1	3	3	3	1	1	t002	ST764	1
BF050	1	＞4	＞4	＞4	＞4	≤0.25	＞2	≤1	≤4	≤1	≤0.5	＞8	≤8	≤2	≤4	＞2	2	≤8	＞8	＞4/2	＞16/8	≤0.5/9.5	1	1	3	3	3	3	1	3	1	1	1	1	3	1	1	1	3	2	1	3	3	3	1	1	t311	ST5	1
BF051	0	≤1	≤0.5	＞4	＞4	＞2	≤1	≤1	≤4	≤1	≤0.5	≤2	≤8	≤2	≤4	1	≤0.5	≤8	≤0.03	≤4/2	≤8/4	≤0.5/9.5	≤0.5	0	1	1	3	3	3	1	1	1	1	1	1	1	1	1	1	1	1	1	1	1	1	1	t437	ST59	19
BF052	0	＞4	4	＞4	＞4	＞2	＞2	≤1	≤4	≤1	≤0.5	≤2	≤8	≤2	≤4	≤0.25	≤0.5	≤8	≤0.03	≤4/2	≤8/4	≤0.5/9.5	≤0.5	0	3	3	3	3	3	3	1	1	1	1	1	1	1	1	1	1	1	1	1	1	1	1	t002	ST764	1
BF053	0	≤1	≤0.5	≤2	≤0.5	≤0.25	≤1	≤1	≤4	≤1	≤0.5	8	≤8	≤2	＞8	1	≤0.5	＞16	8	≤4/2	≤8/4	≤0.5/9.5	≤0.5	0	1	1	1	1	1	1	1	1	1	1	2	1	1	3	1	1	3	3	1	1	1	1	t091	ST7	5
BF054	0	≤1	≤0.5	≤2	≤0.5	≤0.25	≤1	≤1	≤4	≤1	≤0.5	≤2	≤8	≤2	≤4	≤0.25	≤0.5	≤8	8	≤4/2	≤8/4	≤0.5/9.5	≤0.5	0	1	1	1	1	1	1	1	1	1	1	1	1	1	1	1	1	1	3	1	1	1	1	t4549	ST1821	12
BF055	1	＞4	4	4	＞4	＞2	＞2	≤1	＞8	≤1	≤0.5	＞8	＞16	≤2	＞8	＞2	1	＞16	＞8	＞4/2	16/8	≤0.5/9.5	1	1	3	3	2	3	3	3	1	3	1	1	3	3	1	3	3	1	3	3	3	3	1	1	t458	ST5	1
BF056	0	≤1	≤0.5	≤2	≤0.5	≤0.25	≤1	≤1	≤4	≤1	≤0.5	8	≤8	≤2	≤4	1	≤0.5	≤8	8	≤4/2	≤8/4	≤0.5/9.5	≤0.5	0	1	1	1	1	1	1	1	1	1	1	2	1	1	1	1	1	1	3	1	1	1	1	t1131	ST6	12
BF057	0	≤1	≤0.5	≤2	≤0.5	≤0.25	≤1	≤1	≤4	≤1	≤0.5	≤2	≤8	≤2	≤4	≤0.25	≤0.5	≤8	0.25	≤4/2	≤8/4	≤0.5/9.5	≤0.5	0	1	1	1	1	1	1	1	1	1	1	1	1	1	1	1	1	1	3	1	1	1	1	t3277	ST1281	4
BF058	1	≤1	≤0.5	≤2	≤0.5	≤0.25	≤1	≤1	≤4	≤1	≤0.5	＞8	≤8	≤2	≤4	＞2	≤0.5	≤8	8	≤4/2	≤8/4	≤0.5/9.5	≤0.5	1	1	1	1	1	1	1	1	1	1	1	3	1	1	1	3	1	1	3	1	1	1	1	t4549	ST1821	12
BF059	1	＞4	＞4	＞4	＞4	＞2	＞2	≤1	≤4	≤1	≤0.5	＞8	＞16	≤2	＞8	＞2	1	＞16	＞8	＞4/2	＞16/8	≤0.5/9.5	1	1	3	3	3	3	3	3	1	1	1	1	3	3	1	3	3	1	3	3	3	3	1	1	t002	ST764	1
BF060	0	≤1	≤0.5	≤2	≤0.5	≤0.25	2	≤1	≤4	≤1	≤0.5	≤2	≤8	≤2	≤4	≤0.25	≤0.5	≤8	0.25	≤4/2	≤8/4	≤0.5/9.5	≤0.5	0	1	1	1	1	1	2	1	1	1	1	1	1	1	1	1	1	1	3	1	1	1	1	t164	ST1921	4
BF061	0	≤1	≤0.5	＞4	＞4	＞2	≤1	≤1	≤4	≤1	≤0.5	≤2	≤8	≤2	8	1	≤0.5	＞16	2	≤4/2	≤8/4	≤0.5/9.5	≤0.5	0	1	1	3	3	3	1	1	1	1	1	1	1	1	2	1	1	3	3	1	1	1	1	t441	ST59	19
BF062	0	≤1	≤0.5	＞4	＞4	＞2	≤1	≤1	≤4	≤1	≤0.5	≤2	≤8	≤2	≤4	≤0.25	≤0.5	≤8	8	≤4/2	≤8/4	≤0.5/9.5	1	0	1	1	3	3	3	1	1	1	1	1	1	1	1	1	1	1	1	3	1	1	1	1	t062	ST965	1
BF063	0	≤1	≤0.5	≤2	≤0.5	≤0.25	≤1	≤1	≤4	≤1	≤0.5	≤2	≤8	≤2	≤4	1	≤0.5	≤8	2	≤4/2	≤8/4	≤0.5/9.5	1	0	1	1	1	1	1	1	1	1	1	1	1	1	1	1	1	1	1	3	1	1	1	1	t437	ST946	6
BF064	0	≤1	≤0.5	＞4	＞4	＞2	2	≤1	≤4	≤1	≤0.5	≤2	≤8	≤2	≤4	≤0.25	≤0.5	≤8	0.25	≤4/2	≤8/4	≤0.5/9.5	1	0	1	1	3	3	3	2	1	1	1	1	1	1	1	1	1	1	1	3	1	1	1	1	t164	ST1921	4
BF065	1	＞4	＞4	＞4	＞4	＞2	＞2	≤1	＞8	≤1	≤0.5	＞8	＞16	≤2	≤4	＞2	2	≤8	＞8	＞4/2	＞16/8	≤0.5/9.5	≤0.5	1	3	3	3	3	3	3	1	3	1	1	3	3	1	1	3	2	1	3	3	3	1	1	t2460	ST5	1
BF066	0	≤1	≤0.5	≤2	≤0.5	≤0.25	2	≤1	≤4	≤1	≤0.5	≤2	≤8	≤2	≤4	≤0.25	≤0.5	≤8	0.12	≤4/2	≤8/4	≤0.5/9.5	≤0.5	0	1	1	1	1	1	2	1	1	1	1	1	1	1	1	1	1	1	1	1	1	1	1	t164	ST1921	4
BF067	0	≤1	≤0.5	≤2	≤0.5	≤0.25	≤1	≤1	≤4	≤4	≤0.5	≤2	≤8	≤2	≤4	≤0.25	≤0.5	≤8	≤0.03	≤4/2	≤8/4	≤0.5/9.5	≤0.5	0	1	1	1	1	1	1	1	1	1	1	1	1	1	1	1	1	1	1	1	1	1	1	t034	ST398	3
BF068	1	＞4	4	＞4	＞4	＞2	2	≤1	≤4	≤1	≤0.5	＞8	＞16	≤2	8	＞2	1	≤8	＞8	＞4/2	16/8	≤0.5/9.5	1	1	3	3	3	3	3	2	1	1	1	1	3	3	1	2	3	1	1	3	3	3	1	1	t437	ST59	19
BF069	1	≤1	≤0.5	＞4	＞4	≤0.25	≤1	≤1	≤4	≤1	≤0.5	4	≤8	≤2	≤4	＞2	≤0.5	≤8	2	≤4/2	≤8/4	≤0.5/9.5	≤0.5	1	1	1	3	3	1	1	1	1	1	1	2	1	1	1	3	1	1	3	1	1	1	1	t034	ST398	3
BF070	0	≤1	≤0.5	≤2	≤0.5	≤0.25	≤1	≤1	≤4	≤1	≤0.5	≤2	≤8	≤2	≤4	≤0.25	≤0.5	＞16	0.12	≤4/2	≤8/4	≤0.5/9.5	≤0.5	0	1	1	1	1	1	1	1	1	1	1	1	1	1	1	1	1	3	1	1	1	1	1	t2325	ST199	13
BF071	0	4	1	≤2	≤0.5	≤0.25	＞2	≤1	＞8	≤1	≤0.5	≤2	≤8	≤2	≤4	≤0.25	≤0.5	＞16	≤0.03	≤4/2	≤8/4	≤0.5/9.5	≤0.5	0	3	2	1	1	1	3	1	3	1	1	1	1	1	1	1	1	3	1	1	1	1	1	t4209	ST188	3
BF072	1	＞4	4	＞4	＞4	＞2	＞2	≤1	＞8	≤1	≤0.5	＞8	＞16	≤2	＞8	＞2	2	≤8	＞8	＞4/2	＞16/8	≤0.5/9.5	≤0.5	1	3	3	3	3	3	3	1	3	1	1	3	3	1	3	3	2	1	3	3	3	1	1	t2460	ST5	1
BF073	1	＞4	＞4	＞4	＞4	≤0.25	＞2	≤1	＞8	≤1	≤0.5	＞8	＞16	≤2	＞8	＞2	2	≤8	＞8	＞4/2	＞16/8	≤0.5/9.5	≤0.5	1	3	3	3	3	1	3	1	3	1	1	3	3	1	3	3	2	1	3	3	3	1	1	t2460	ST5	1
BF074	1	＞4	4	＞4	＞4	＞2	＞2	≤1	＞8	≤1	≤0.5	＞8	＞16	≤2	＞8	＞2	2	≤8	＞8	＞4/2	＞16/8	≤0.5/9.5	≤0.5	1	3	3	3	3	3	3	1	3	1	1	3	3	1	3	3	2	1	3	3	3	1	1	t2460	ST5	1
BF075	1	＞4	＞4	＞4	＞4	＞2	＞2	≤1	＞8	≤1	≤0.5	＞8	＞16	≤2	＞8	＞2	1	＞16	＞8	＞4/2	＞16/8	≤0.5/9.5	1	1	3	3	3	3	3	3	1	3	1	1	3	3	1	3	3	1	3	3	3	3	1	1	t002	ST764	1
BF076	1	＞4	＞4	＞4	＞4	＞2	＞2	≤1	≤4	≤1	≤0.5	＞8	＞16	≤2	＞8	＞2	2	≤8	＞8	＞4/2	＞16/8	≤0.5/9.5	≤0.5	1	3	3	3	3	3	3	1	1	1	1	3	3	1	3	3	2	1	3	3	3	1	1	t9353	ST5	1
BF077	1	＞4	＞4	＞4	＞4	＞2	＞2	≤1	＞8	≤1	1	＞8	＞16	≤2	8	＞2	2	16	＞8	＞4/2	＞16/8	≤0.5/9.5	1	1	3	3	3	3	3	3	1	3	1	1	3	3	1	2	3	2	2	3	3	3	1	1	t2460	ST5	1
BF078	1	＞4	＞4	＞4	＞4	＞2	≤1	≤1	≤4	≤1	≤0.5	＞8	＞16	≤2	＞8	＞2	2	≤8	＞8	＞4/2	＞16/8	≤0.5/9.5	≤0.5	1	3	3	3	3	3	1	1	1	1	1	3	3	1	3	3	2	1	3	3	3	1	1	t9353	ST5	1
BF079	0	≤1	≤0.5	≤2	≤0.5	≤0.25	≤1	≤1	≤4	≤1	≤0.5	4	≤8	≤2	≤4	1	≤0.5	≤8	2	＞4/2	＞16/8	≤0.5/9.5	≤0.5	0	1	1	1	1	1	1	1	1	1	1	2	1	1	1	1	1	1	3	3	3	1	1	t034	ST398	3
BF080	1	＞4	4	＞4	＞4	＞2	＞2	≤1	＞8	≤1	≤0.5	＞8	＞16	≤2	＞8	＞2	2	≤8	＞8	＞4/2	＞16/8	≤0.5/9.5	≤0.5	1	3	3	3	3	3	3	1	3	1	1	3	3	1	3	3	2	1	3	3	3	1	1	t2460	ST5	1
BF081	0	≤1	≤0.5	＞4	＞4	≤0.25	≤1	≤1	≤4	≤1	≤0.5	≤2	≤8	≤2	≤4	≤0.25	≤0.5	＞16	0.25	≤4/2	≤8/4	≤0.5/9.5	≤0.5	0	1	1	3	3	1	1	1	1	1	1	1	1	1	1	1	1	3	3	1	1	1	1	t148	ST683	3
BF082	1	＞4	＞4	＞4	＞4	≤0.25	＞2	≤1	＞8	≤1	≤0.5	＞8	＞16	≤2	≤4	＞2	≤0.5	≤8	＞8	＞4/2	＞16/8	≤0.5/9.5	1	1	3	3	3	3	1	3	1	3	1	1	3	3	1	1	3	1	1	3	1	3	1	1	t311	ST5	1
BF083	0	≤1	≤0.5	≤2	≤0.5	≤0.25	≤1	≤1	≤4	≤1	≤0.5	4	≤8	≤2	≤4	1	≤0.5	≤8	8	≤4/2	≤8/4	≤0.5/9.5	≤0.5	0	1	1	1	1	1	1	1	1	1	1	2	1	1	1	1	1	1	3	1	1	1	1	t189	ST188	3
BF084	1	≤1	≤0.5	≤2	≤0.5	≤0.25	≤1	≤1	≤4	≤1	≤0.5	＞8	≤8	≤2	≤4	＞2	≤0.5	≤8	＞8	≤4/2	≤8/4	≤0.5/9.5	≤0.5	1	1	1	1	1	1	1	1	1	1	1	3	1	1	1	3	1	1	3	1	1	1	1	t034	ST398	3
BF085	0	≤1	≤0.5	≤2	≤0.5	≤0.25	≤1	≤1	≤4	≤1	≤0.5	≤2	≤8	≤2	≤4	≤0.25	≤0.5	≤8	2	≤4/2	≤8/4	≤0.5/9.5	≤0.5	0	1	1	1	1	1	1	1	1	1	1	1	1	1	1	1	1	1	3	1	1	1	1	t164	ST1921	4
BF086	0	≤1	≤0.5	≤2	≤0.5	≤0.25	≤1	≤1	≤4	≤1	≤0.5	≤2	≤8	≤2	≤4	≤0.25	≤0.5	≤8	8	≤4/2	≤8/4	≤0.5/9.5	1	0	1	1	1	1	1	1	1	1	1	1	1	1	1	1	1	1	1	3	1	1	1	1	t304	ST6	12
BF087	0	≤1	≤0.5	＞4	＞4	≤0.25	≤1	≤1	≤4	≤1	≤0.5	8	≤8	≤2	≤4	≤0.25	≤0.5	≤8	2	≤4/2	≤8/4	≤0.5/9.5	≤0.5	0	1	1	3	3	1	1	1	1	1	1	2	1	1	1	1	1	1	3	1	1	1	1	18607	ST858	3
BF088	0	≤1	≤0.5	≤2	≤0.5	≤0.25	≤1	≤1	≤4	≤1	≤0.5	4	≤8	≤2	≤4	≤0.25	≤0.5	≤8	2	≤4/2	≤8/4	≤0.5/9.5	≤0.5	0	1	1	1	1	1	1	1	1	1	1	2	1	1	1	1	1	1	3	1	1	1	1	NT	ST2959	6
BF089	0	≤1	≤0.5	＞4	≤0.5	≤0.25	≤1	≤1	≤4	≤1	≤0.5	≤2	≤8	≤2	≤4	≤0.25	≤0.5	≤8	8	≤4/2	≤8/4	≤0.5/9.5	≤0.5	0	1	1	3	1	1	1	1	1	1	1	1	1	1	1	1	1	1	3	1	1	1	1	t127	ST1	1
BF090	0	≤1	≤0.5	≤2	≤0.5	≤0.25	≤1	≤1	≤4	≤1	≤0.5	≤2	≤8	≤2	≤4	≤0.25	≤0.5	＞16	0.25	≤4/2	≤8/4	≤0.5/9.5	≤0.5	0	1	1	1	1	1	1	1	1	1	1	1	1	1	1	1	1	3	3	1	1	1	1	t164	ST1921	4
BF091	1	＞4	＞4	＞4	＞4	＞2	＞2	≤1	＞8	≤1	≤0.5	＞8	＞16	≤2	＞8	＞2	2	≤8	＞8	＞4/2	＞16/8	≤0.5/9.5	≤0.5	1	3	3	3	3	3	3	1	3	1	1	3	3	1	3	3	2	1	3	3	3	1	1	t2460	ST5	1
BF092	0	≤1	≤0.5	＞4	＞4	＞2	2	≤1	＞8	≤1	≤0.5	≤2	≤8	≤2	＞8	≤0.25	≤0.5	＞16	2	≤4/2	≤8/4	1/19	≤0.5	0	1	1	3	3	3	2	1	3	1	1	1	1	1	3	1	1	3	3	1	1	1	1	t002	ST764	1
BF093	1	＞4	4	＞4	＞4	＞2	＞2	≤1	＞8	≤1	≤0.5	＞8	＞16	≤2	＞8	＞2	2	≤8	＞8	＞4/2	＞16/8	＞2/38	1	1	3	3	3	3	3	3	1	3	1	1	3	3	1	3	3	2	1	3	3	3	3	1	t421	ST1801	2
BF094	0	≤1	≤0.5	＞4	＞4	≤0.25	≤1	≤1	≤4	≤1	≤0.5	4	≤8	≤2	≤4	≤0.25	≤0.5	≤8	2	≤4/2	≤8/4	≤0.5/9.5	≤0.5	0	1	1	3	3	1	1	1	1	1	1	2	1	1	1	1	1	1	3	1	1	1	1	t148	ST72	1
BF095	1	＞4	＞4	＞4	＞4	＞2	＞2	≤1	＞8	≤1	≤0.5	＞8	＞16	≤2	＞8	＞2	2	≤8	＞8	＞4/2	＞16/8	≤0.5/9.5	≤0.5	1	3	3	3	3	3	3	1	3	1	1	3	3	1	3	3	2	1	3	3	3	1	1	t264	ST5	1
BF096	0	＞4	4	≤2	≤0.5	≤0.25	＞2	≤1	＞8	≤1	≤0.5	≤2	≤8	≤2	≤4	≤0.25	≤0.5	≤8	≤0.03	≤4/2	≤8/4	≤0.5/9.5	≤0.5	0	3	3	1	1	1	3	1	3	1	1	1	1	1	1	1	1	1	1	1	1	1	1	t796	ST7	5
BF097	1	＞4	＞4	＞4	＞4	＞2	＞2	≤1	＞8	≤1	≤0.5	＞8	＞16	≤2	＞8	＞2	2	≤8	＞8	＞4/2	＞16/8	≤0.5/9.5	≤0.5	1	3	3	3	3	3	3	1	3	1	1	3	3	1	3	3	2	1	3	3	3	1	1	t264	ST5	1
BF098	0	≤1	≤0.5	≤2	≤0.5	≤0.25	≤1	≤1	≤4	≤1	≤0.5	≤2	≤8	≤2	≤4	≤0.25	≤0.5	≤8	2	≤4/2	≤8/4	≤0.5/9.5	≤0.5	0	1	1	1	1	1	1	1	1	1	1	1	1	1	1	1	1	1	3	1	1	1	1	t004	ST45	10
BF099	0	≤1	≤0.5	≤2	≤0.5	≤0.25	≤1	≤1	≤4	≤1	≤0.5	≤2	≤8	≤2	≤4	≤0.25	≤0.5	≤8	≤0.03	≤4/2	≤8/4	≤0.5/9.5	≤0.5	0	1	1	1	1	1	1	1	1	1	1	1	1	1	1	1	1	1	1	1	1	1	1	t774	ST1659	13
BF100	0	≤1	≤0.5	≤2	≤0.5	≤0.25	≤1	≤1	≤4	≤1	≤0.5	≤2	≤8	≤2	≤4	≤0.25	≤0.5	≤8	8	≤4/2	≤8/4	≤0.5/9.5	≤0.5	0	1	1	1	1	1	1	1	1	1	1	1	1	1	1	1	1	1	3	1	1	1	1	t081	ST25	4
BF101	0	≤1	≤0.5	≤2	≤0.5	≤0.25	≤1	≤1	≤4	≤1	≤0.5	≤2	≤8	≤2	≤4	1	≤0.5	≤8	2	≤4/2	≤8/4	≤0.5/9.5	1	0	1	1	1	1	1	1	1	1	1	1	1	1	1	1	1	1	1	3	1	1	1	1	t616	ST182	18
BF102	1	＞4	＞4	＞4	＞4	≤0.25	＞2	≤1	＞8	≤1	≤0.5	＞8	＞16	≤2	＞8	＞2	2	≤8	＞8	＞4/2	＞16/8	≤0.5/9.5	≤0.5	1	3	3	3	3	1	3	1	1	1	1	3	3	1	3	3	2	1	3	3	3	1	1	t5076	ST3066	1
BF103	1	＞4	＞4	＞4	＞4	＞2	＞2	≤1	＞8	≤1	≤0.5	＞8	＞16	≤2	＞8	＞2	1	≤8	＞8	＞4/2	＞16/8	＞2/38	1	1	3	3	3	3	3	3	1	3	1	1	3	3	1	3	3	1	1	3	3	3	3	1	t037	ST1801	2
BF104	1	≤1	≤0.5	＞4	＞4	≤0.25	≤1	≤1	≤4	≤1	≤0.5	＞8	≤8	≤2	≤4	＞2	≤0.5	≤8	＞8	≤4/2	≤8/4	≤0.5/9.5	≤0.5	1	1	1	3	3	1	1	1	1	1	1	3	1	1	1	3	1	1	3	1	1	1	1	t034	ST398	3
BF105	0	≤1	≤0.5	＞4	4	≤0.25	≤1	≤1	≤4	≤1	≤0.5	≤2	≤8	≤2	≤4	≤0.25	≤0.5	≤8	≤0.03	≤4/2	≤8/4	≤0.5/9.5	≤0.5	0	1	1	3	2	1	1	1	1	1	1	1	1	1	1	1	1	1	1	1	1	1	1	t1184	ST398	3
BF106	1	＞4	＞4	＞4	4	≤0.25	＞2	≤1	≤4	≤1	≤0.5	＞8	＞16	≤2	＞8	＞2	2	≤8	＞8	＞4/2	＞16/8	≤0.5/9.5	≤0.5	1	3	3	3	2	1	3	1	1	1	1	3	3	1	3	3	2	1	3	3	3	1	1	t5076	ST3066	1
BF107	0	≤1	≤0.5	≤2	≤0.5	≤0.25	≤1	≤1	≤4	≤1	≤0.5	≤2	≤8	≤2	≤4	≤0.25	≤0.5	≤8	2	≤4/2	≤8/4	≤0.5/9.5	≤0.5	0	1	1	1	1	1	1	1	1	1	1	1	1	1	1	1	1	1	3	1	1	1	1	t179	ST5	1
BF108	0	＞4	4	≤2	≤0.5	≤0.25	＞2	≤1	≤4	≤1	≤0.5	≤2	≤8	≤2	≤4	≤0.25	≤0.5	≤8	2	≤4/2	≤8/4	≤0.5/9.5	≤0.5	0	3	3	1	1	1	3	1	1	1	1	1	1	1	1	1	1	1	3	1	1	1	1	t548	ST5	1
BF109	1	≤1	≤0.5	≤2	≤0.5	≤0.25	≤1	≤1	≤4	≤1	≤0.5	4	≤8	≤2	≤4	＞2	≤0.5	≤8	8	≤4/2	≤8/4	≤0.5/9.5	≤0.5	1	1	1	1	1	1	1	1	1	1	1	2	1	1	1	3	1	1	3	1	3	1	1	t309	ST217	7
BF110	1	＞4	＞4	＞4	＞4	＞2	＞2	≤1	≤4	≤1	≤0.5	＞8	＞16	≤2	＞8	＞2	2	≤8	＞8	＞4/2	＞16/8	≤0.5/9.5	≤0.5	1	3	3	3	3	3	3	1	1	1	1	3	3	1	3	3	2	1	3	3	3	1	1	t2460	ST5	1
BF111	0	≤1	≤0.5	≤2	≤0.5	≤0.25	≤1	≤1	≤4	≤1	≤0.5	≤2	≤8	≤2	≤4	≤0.25	≤0.5	≤8	0.12	≤4/2	≤8/4	≤0.5/9.5	≤0.5	0	1	1	1	1	1	1	1	1	1	1	1	1	1	1	1	1	1	1	1	1	1	1	t571	ST398	3
BF112	1	≤1	≤0.5	≤2	≤0.5	≤0.25	≤1	≤1	≤4	≤1	≤0.5	4	≤8	≤2	≤4	＞2	≤0.5	≤8	2	≤4/2	≤8/4	≤0.5/9.5	≤0.5	1	1	1	1	1	1	1	1	1	1	1	2	1	1	1	3	1	1	3	1	1	1	1	t309	ST217	7
BF113	0	≤1	≤0.5	≤2	≤0.5	≤0.25	≤1	≤1	≤4	≤1	≤0.5	4	≤8	≤2	≤4	≤0.25	≤0.5	≤8	8	≤4/2	≤8/4	≤0.5/9.5	1	0	1	1	1	1	1	1	1	1	1	1	2	1	1	1	1	1	1	3	1	1	1	1	t701	ST6	12
BF114	0	≤1	≤0.5	＞4	＞4	≤0.25	≤1	≤1	≤4	≤1	≤0.5	≤2	≤8	≤2	≤4	≤0.25	≤0.5	≤8	2	≤4/2	≤8/4	≤0.5/9.5	≤0.5	0	1	1	3	3	1	1	1	1	1	1	1	1	1	1	1	1	1	3	1	1	1	1	t084	ST199	13
BF115	0	≤1	≤0.5	≤2	≤0.5	≤0.25	≤1	≤1	≤4	≤1	≤0.5	≤2	≤8	≤2	≤4	≤0.25	≤0.5	≤8	≤0.03	≤4/2	≤8/4	≤0.5/9.5	≤0.5	0	1	1	1	1	1	1	1	1	1	1	1	1	1	1	1	1	1	1	1	1	1	1	t571	ST398	3
BF116	1	≤1	≤0.5	＞4	＞4	≤0.25	≤1	≤1	≤4	≤1	≤0.5	＞8	≤8	≤2	≤4	＞2	≤0.5	≤8	8	≤4/2	≤8/4	≤0.5/9.5	≤0.5	1	1	1	3	3	1	1	1	1	1	1	3	1	1	1	3	1	1	3	1	1	1	1	t2196	ST630	12
BF117	0	≤1	≤0.5	≤2	≤0.5	≤0.25	≤1	≤1	≤4	≤1	≤0.5	≤2	≤8	≤2	≤4	≤0.25	≤0.5	≤8	≤0.03	≤4/2	≤8/4	≤0.5/9.5	≤0.5	0	1	1	1	1	1	1	1	1	1	1	1	1	1	1	1	1	1	1	1	1	1	1	t127	ST1	1
BF118	1	＞4	＞4	＞4	＞4	≤0.25	＞2	≤1	＞8	＞2	≤0.5	＞8	＞16	≤2	＞8	＞2	2	≤8	＞8	＞4/2	＞16/8	≤0.5/9.5	1	1	3	3	3	3	1	3	1	3	3	1	3	3	1	3	3	2	1	3	3	3	1	1	t459	ST1801	2
BF119	1	＞4	4	＞4	＞4	＞2	＞2	≤1	＞8	≤1	≤0.5	＞8	＞16	≤2	＞8	＞2	2	≤8	＞8	＞4/2	＞16/8	≤0.5/9.5	≤0.5	1	3	3	3	3	3	3	1	3	1	1	3	3	1	3	3	2	1	3	3	3	1	1	t2460	ST5	1
BF120	0	≤1	≤0.5	≤2	≤0.5	≤0.25	≤1	≤1	≤4	≤1	≤0.5	≤2	≤8	≤2	≤4	≤0.25	≤0.5	≤8	0.12	≤4/2	≤8/4	≤0.5/9.5	≤0.5	0	1	1	1	1	1	1	1	1	1	1	1	1	1	1	1	1	1	1	1	1	1	1	t18609	ST398	3
[truncated: 24 more columns]

## Sheet: Legend
Cefoxitin screen: 1=Positive, 0=Negative
Antibiotics: 1=Susceptible, 2=Intermediate, 3=Resistant
Genes (mecA-etb): 1=Positive, 0=Negative
Infection >48h after admission?: 1=Yse, 0=No
spa, Staphylococcus protein A gene
ST, sequence type by multi-locus sequence typing
SCCmec, Staphylococcal cassette chromosome mec
NT, not-typeable
